# Supplementary material for: 5-(2-Bromo­phen­yl)-1,3,4-thia­diazol-2-amine
Source: Acta Crystallogr Sect E Struct Rep Online. 2008 Sep 6;64(Pt 10):o1884. doi: 10.1107/S1600536808027827 (PMC2959338; doi:10.1107/S1600536808027827)
Supplement: Supplementary file 2 [file e-64-o1884-Isup2.hkl]

# 
# h,k,l, Fc-squared, Fo-squared, sigma(Fo-squared) and status flag 
# 
data_I
_shelx_title ' W in P2(1)/c' 
_shelx_refln_list_code          4 
_shelx_F_calc_maximum      179.00 
_exptl_crystal_F_000       504.00 
_reflns_d_resolution_high  0.8355 
 
loop_ 
 _symmetry_equiv_pos_as_xyz 
 'x, y, z' 
 '-x, y+1/2, -z+1/2' 
 '-x, -y, -z' 
 'x, -y-1/2, z-1/2' 
 
_cell_length_a    14.8690 
_cell_length_b     8.0250 
_cell_length_c     7.9480 
_cell_angle_alpha  90.000 
_cell_angle_beta   97.430 
_cell_angle_gamma  90.000 
 
_shelx_F_squared_multiplier     1.000 
 
loop_ 
 _refln_index_h 
 _refln_index_k 
 _refln_index_l 
 _refln_F_squared_calc 
 _refln_F_squared_meas 
 _refln_F_squared_sigma 
 _refln_observed_status 
   1   0   0      244.79      241.43      4.87 o 
   2   0   0      360.04      366.53      8.24 o 
   3   0   0     4953.13     5792.73     26.36 o 
   4   0   0    21129.11    19357.23    637.37 o 
   5   0   0    15214.13    13881.60    487.68 o 
   6   0   0       50.02       53.56     26.56 o 
   7   0   0       81.72       83.53     11.50 o 
   8   0   0     6365.42     6836.20    120.38 o 
   9   0   0     9937.98    10032.39    126.59 o 
  10   0   0       22.64       16.42     16.42 o 
  11   0   0       16.46        1.50     19.12 o 
  12   0   0      431.75      450.26     24.88 o 
  13   0   0     3509.00     3365.28     46.81 o 
  14   0   0      298.19      241.31     27.03 o 
  15   0   0       17.29       18.46     28.27 o 
  16   0   0      254.95      252.35     32.16 o 
  17   0   0      207.09      172.88     39.22 o 
   1   1   0       54.60       79.53      4.73 o 
   2   1   0      361.21      501.38      8.45 o 
   3   1   0     7581.68     7435.67    298.18 o 
   4   1   0       32.04       25.28      6.31 o 
   5   1   0     1592.18     1705.70     22.02 o 
   6   1   0     1827.77     1803.74     20.75 o 
   7   1   0       14.84       34.62      9.42 o 
   8   1   0     1418.32     1405.00     56.35 o 
   9   1   0      223.50      199.79     15.05 o 
  10   1   0     1850.99     1807.03     64.24 o 
  11   1   0      187.26      187.58     18.81 o 
  12   1   0      491.52      376.79     23.75 o 
  13   1   0      132.91      129.95     21.86 o 
  14   1   0      709.19      699.70     37.63 o 
  15   1   0       69.01       92.02     25.20 o 
  16   1   0      126.78      138.75     32.54 o 
  17   1   0        0.43       36.81     52.79 o 
   0   2   0     3332.39     3451.94     35.65 o 
   1   2   0      691.51      727.98     12.30 o 
   2   2   0      704.72      778.49     20.62 o 
   3   2   0       69.85       68.62      7.07 o 
   4   2   0     6057.53     6099.46    159.00 o 
   5   2   0       10.77        4.87      7.75 o 
   6   2   0        6.69       12.34      8.76 o 
   7   2   0       19.81       21.67     10.41 o 
   8   2   0      160.93      138.34     13.13 o 
   9   2   0     1447.96     1422.75     37.36 o 
  10   2   0       81.30       40.03     16.48 o 
  11   2   0        6.46       10.74     17.59 o 
  12   2   0      762.13      707.08     27.70 o 
  13   2   0      100.64      127.62     22.68 o 
  14   2   0      112.14      125.00     24.92 o 
  15   2   0        6.82       26.00     47.84 o 
  16   2   0       67.64       62.24     35.10 o 
  17   2   0       72.60      133.92     43.80 o 
   1   3   0     4023.94     3577.18     29.93 o 
   2   3   0     3458.33     3123.16     80.37 o 
   3   3   0     8437.80     7943.26    184.40 o 
   4   3   0     1229.71     1130.81     17.77 o 
   5   3   0      971.91      885.90     17.70 o 
   6   3   0     4714.44     4567.39    111.94 o 
   7   3   0     2681.24     2679.24     84.84 o 
   8   3   0     2406.00     2376.34     38.03 o 
   9   3   0      360.22      368.66     20.45 o 
  10   3   0     2229.02     2341.07     36.17 o 
  11   3   0      414.33      376.83     25.30 o 
  12   3   0     1926.00     1913.41     48.32 o 
  13   3   0        1.59        3.37     40.09 o 
  14   3   0      671.96      743.03     35.11 o 
  15   3   0      235.15      184.92     34.86 o 
  16   3   0      278.86      254.06     52.00 o 
   0   4   0     6892.12     6254.31     62.78 o 
   1   4   0      472.28      395.82     15.34 o 
   2   4   0      250.96      250.84     13.16 o 
   3   4   0      221.62      234.85     12.69 o 
   4   4   0     3821.37     3479.21     41.82 o 
   5   4   0     1125.74      989.89     31.92 o 
   6   4   0       39.59       59.93     12.65 o 
   7   4   0      625.20      651.11     28.53 o 
   8   4   0      993.96     1023.17     27.19 o 
   9   4   0     1842.75     1912.30     35.21 o 
  10   4   0      436.23      444.55     24.59 o 
  11   4   0       26.82       41.57     21.51 o 
  12   4   0       76.36       41.38     25.11 o 
  13   4   0      982.18      991.48     37.88 o 
  14   4   0       18.15       33.05     39.99 o 
  15   4   0       58.85       40.13     35.06 o 
  16   4   0       12.73       78.31     44.27 o 
   1   5   0       58.15       46.23     14.03 o 
   2   5   0      799.28      673.60     20.37 o 
   3   5   0       38.27       30.83     12.79 o 
   4   5   0       39.77       48.97     13.39 o 
   5   5   0      314.61      314.14     17.51 o 
   6   5   0      358.34      333.61     22.64 o 
   7   5   0      371.09      374.53     20.71 o 
   8   5   0      106.80      137.22     19.78 o 
   9   5   0       40.58       51.81     52.74 o 
  10   5   0       35.75       25.51     22.20 o 
  11   5   0        7.12       19.21     24.60 o 
  12   5   0       33.16       46.34     26.16 o 
  13   5   0       33.08       37.68     29.95 o 
  14   5   0        7.76       33.37     33.37 o 
  15   5   0       23.79       12.74     37.64 o 
   0   6   0     2141.72     2174.25     49.64 o 
   1   6   0     1148.66     1160.61     32.80 o 
   2   6   0      223.91      172.33     19.15 o 
   3   6   0      467.61      453.61     46.92 o 
   4   6   0     3160.24     2798.77     95.36 o 
   5   6   0     1335.69     1123.98     29.86 o 
   6   6   0       21.74        9.58     18.52 o 
   7   6   0       12.76        9.58     28.82 o 
   8   6   0      744.00      793.79     30.96 o 
   9   6   0     1184.75     1326.50     69.82 o 
  10   6   0      291.08      274.25     27.61 o 
  11   6   0        0.68       27.72     27.72 o 
  12   6   0      367.14      466.94     50.83 o 
  13   6   0      463.65      524.53     55.92 o 
   1   7   0     1642.93     1828.13     74.31 o 
   2   7   0       37.61       63.65     55.25 o 
   3   7   0       78.34       93.29     20.27 o 
   4   7   0      222.05      207.73     22.92 o 
   5   7   0      626.14      610.94     28.11 o 
   6   7   0       83.73       79.92     23.03 o 
   7   7   0      215.21      214.43     39.39 o 
   8   7   0      216.61      183.77     27.53 o 
   9   7   0      264.46      323.36     30.12 o 
  10   7   0      323.54      367.95     80.96 o 
  11   7   0       63.60      121.85     44.76 o 
  12   7   0       51.58       88.35     33.21 o 
   0   8   0        8.25       12.66     33.14 o 
   1   8   0        6.73       29.50     24.73 o 
   2   8   0       19.63       26.16     24.78 o 
   3   8   0       58.90       26.44     33.24 o 
   4   8   0       85.37       36.67     25.60 o 
   5   8   0        1.70       37.51     29.87 o 
   6   8   0      187.10      179.75     28.33 o 
   7   8   0       16.20       35.20     44.57 o 
   8   8   0        0.02       45.88     27.52 o 
   9   8   0        0.07       39.17     28.16 o 
   1   9   0      215.31      245.27     73.61 o 
   2   9   0      150.83      240.30     33.71 o 
   3   9   0      198.03      202.82     33.00 o 
   4   9   0        1.20        6.48     34.38 o 
   5   9   0       14.15       16.95     28.83 o 
   6   9   0      106.63      115.86     31.18 o 
 -17   1   1      417.72      441.35     59.28 o 
 -16   1   1      322.63      303.73     45.49 o 
 -15   1   1        9.81        3.22     32.86 o 
 -14   1   1       14.93        7.68     30.45 o 
 -13   1   1      989.05      776.21     39.10 o 
 -12   1   1      371.73      325.64     30.58 o 
 -11   1   1      270.27      284.54     26.49 o 
 -10   1   1      861.12      874.89     33.45 o 
  -9   1   1     1790.06     1743.69     37.75 o 
  -8   1   1     2517.10     2585.52     41.83 o 
  -7   1   1     1778.98     2068.49     35.64 o 
  -6   1   1     1309.23     1329.69     26.46 o 
  -5   1   1      236.53      224.79     12.05 o 
  -4   1   1    20109.53    15895.98    274.17 o 
  -3   1   1      106.45      130.27      9.01 o 
  -2   1   1     4497.92     5450.60     35.81 o 
  -1   1   1      182.87      222.86      9.50 o 
   0   1   1    16435.27    12765.72    245.40 o 
   1   1   1     1628.24     1989.61     24.00 o 
   2   1   1     4261.88     5414.42     39.35 o 
   3   1   1      423.82      465.70     13.94 o 
   4   1   1     5241.97     5969.00     45.98 o 
   5   1   1     9532.73     9591.76     61.97 o 
   6   1   1      490.40      462.27     18.78 o 
   7   1   1       19.07        6.61     15.16 o 
   8   1   1      188.82      217.00     20.91 o 
   9   1   1     4962.27     5035.15     62.71 o 
  10   1   1      316.82      307.06     27.74 o 
  11   1   1       76.08       77.71     25.90 o 
  12   1   1       35.53       13.96     29.12 o 
  13   1   1      446.61      398.47     38.24 o 
  14   1   1     1514.04     1481.11     55.51 o 
  15   1   1       44.05       88.38     38.75 o 
  16   1   1        1.92        5.82     46.55 o 
  17   1   1       55.89       51.17     61.27 o 
 -17   2   1       49.15       81.85     49.27 o 
 -16   2   1       29.64       11.90     41.06 o 
 -15   2   1       53.06       34.47     38.82 o 
 -14   2   1     1957.86     1981.06     61.70 o 
 -13   2   1     1460.13     1369.55     55.13 o 
 -12   2   1      866.77     1009.73     45.49 o 
 -11   2   1      313.46      341.57     35.92 o 
 -10   2   1     3626.30     4081.60     65.49 o 
  -9   2   1     2316.62     2483.92     47.54 o 
  -8   2   1       11.49       14.78     17.92 o 
  -7   2   1     3344.29     3447.23     44.66 o 
  -6   2   1     2459.51     2550.36     36.63 o 
  -5   2   1     8548.41     8612.88     59.91 o 
  -4   2   1     1606.49     1767.56     27.55 o 
  -3   2   1     8606.83     9298.80     58.43 o 
  -2   2   1      672.07      762.04     18.55 o 
  -1   2   1    15600.91    13586.09    295.13 o 
   0   2   1     4931.12     4926.54     45.42 o 
   1   2   1     2679.95     2807.66     34.26 o 
   2   2   1     2802.65     3134.17     35.26 o 
   3   2   1     6341.63     6401.79     49.86 o 
   4   2   1    10482.41     9397.20     62.73 o 
   5   2   1        0.88       11.52     13.18 o 
   6   2   1     5400.18     5465.15     54.23 o 
   7   2   1      921.86      900.71     27.52 o 
   8   2   1     8239.72     7885.41     75.29 o 
   9   2   1      316.54      239.48     26.89 o 
  10   2   1     1735.89     1805.69     46.55 o 
  11   2   1      955.82      939.54     42.10 o 
  12   2   1     3574.74     3423.85     66.03 o 
  13   2   1      151.00      143.99     34.20 o 
  14   2   1      648.29      594.04     49.24 o 
  15   2   1      421.67      450.83     48.68 o 
  16   2   1      181.35      145.07     55.19 o 
 -16   3   1        2.83       51.15     51.15 o 
 -15   3   1        3.14        9.52     41.83 o 
 -14   3   1       94.09       64.10     37.43 o 
 -13   3   1       24.30       38.76     30.80 o 
 -12   3   1        2.83       13.96     29.45 o 
 -11   3   1       31.95       18.53     25.93 o 
 -10   3   1      442.34      415.74     30.68 o 
  -9   3   1      174.34      150.30     24.73 o 
  -8   3   1       28.12       42.70     18.74 o 
  -7   3   1       20.90       15.44     16.72 o 
  -6   3   1       30.23       48.39     16.22 o 
  -5   3   1     1895.21     2256.90     37.06 o 
  -4   3   1     1538.62     1713.73     32.18 o 
  -3   3   1      501.49      545.82     20.22 o 
  -2   3   1       70.92       73.73     12.69 o 
  -1   3   1       83.97       91.38     13.32 o 
   0   3   1     1180.39     1204.67     28.31 o 
   1   3   1     2392.07     2523.18     36.79 o 
   2   3   1      769.58      752.28     22.99 o 
   3   3   1       33.72       32.85     13.09 o 
   4   3   1      242.51      217.74     16.65 o 
   5   3   1       26.62       16.83     14.54 o 
   6   3   1        0.16       30.94     15.47 o 
   7   3   1       38.65       44.05     17.66 o 
   8   3   1       19.26        8.50     21.25 o 
   9   3   1     1355.05     1237.88     43.31 o 
  10   3   1      344.03      369.93     32.73 o 
  11   3   1       41.81       43.14     29.04 o 
  12   3   1        1.16       28.09     32.87 o 
  13   3   1       69.76      154.89     35.47 o 
  14   3   1        0.35        7.90     39.75 o 
  15   3   1        3.18        2.99     43.96 o 
  16   3   1        4.70       73.48     51.71 o 
 -16   4   1       71.59       74.87     36.93 o 
 -15   4   1       81.07       63.66     34.71 o 
 -14   4   1      394.83      281.08     35.71 o 
 -13   4   1      122.80      114.85     31.78 o 
 -12   4   1        0.49       29.95     29.95 o 
 -11   4   1      551.67      556.57     36.39 o 
 -10   4   1      841.43      860.39     40.81 o 
  -9   4   1      957.19      988.87     39.21 o 
  -8   4   1        0.45        2.29     22.53 o 
  -7   4   1     1110.11     1117.17     37.13 o 
  -6   4   1      697.03      713.64     29.62 o 
  -5   4   1     1482.30     1296.15     34.89 o 
  -4   4   1     1843.59     1881.40     38.75 o 
  -3   4   1     1110.38     1141.90     30.25 o 
  -2   4   1     2708.63     2579.80     41.08 o 
  -1   4   1     3296.16     2955.42     44.88 o 
   0   4   1     1737.09     1767.21     37.17 o 
   1   4   1      126.17      138.59     17.73 o 
   2   4   1     4798.40     4443.10     54.28 o 
   3   4   1      987.53      818.28     28.37 o 
   4   4   1     1652.88     1525.63     33.88 o 
   5   4   1        0.96        0.64     17.18 o 
   6   4   1      464.00      465.71     27.87 o 
   7   4   1     1064.97     1088.40     35.55 o 
   8   4   1     2958.64     2966.75     56.16 o 
   9   4   1        7.17       22.43     26.68 o 
  10   4   1      138.45      192.41     32.00 o 
  11   4   1      597.04      699.38     41.79 o 
  12   4   1      555.91      618.02     45.09 o 
  13   4   1      190.00      225.31     42.23 o 
  14   4   1       58.26       90.93     43.86 o 
  15   4   1       53.07       99.80     51.43 o 
 -15   5   1       56.02       81.52     38.29 o 
 -14   5   1       52.81       90.79     36.97 o 
 -13   5   1      647.70      637.65     45.76 o 
 -12   5   1      387.12      391.50     38.06 o 
 -11   5   1      103.98      176.58     33.75 o 
 -10   5   1       80.03       85.28     32.92 o 
  -9   5   1      196.35      236.32     32.27 o 
  -8   5   1     2237.76     2441.13     55.03 o 
  -7   5   1      259.42      253.43     29.75 o 
  -6   5   1      518.33      487.04     30.88 o 
  -5   5   1      121.36      134.32     21.79 o 
  -4   5   1     3486.00     3238.09     52.10 o 
  -3   5   1     1772.79     1581.94     38.17 o 
  -2   5   1      237.92      203.70     19.68 o 
  -1   5   1      102.64       90.25     19.37 o 
   0   5   1     4762.97     4595.17     62.02 o 
   1   5   1     2367.88     2182.95     45.76 o 
   2   5   1      498.97      400.04     26.02 o 
   3   5   1        2.04        6.33     18.29 o 
   4   5   1      823.40      727.93     30.25 o 
   5   5   1     4985.29     4619.11     63.50 o 
   6   5   1       31.79       26.26     22.46 o 
   7   5   1      255.43      193.83     29.16 o 
   8   5   1      347.54      382.37     33.76 o 
   9   5   1     1500.43     1599.58     51.24 o 
  10   5   1      437.88      490.10     40.81 o 
  11   5   1       50.06       15.60     36.84 o 
  12   5   1        2.61       10.34     41.65 o 
  13   5   1      745.27      732.84     58.04 o 
  14   5   1      234.39      255.13     50.28 o 
 -13   6   1       43.51       96.28     41.47 o 
 -12   6   1        2.75       32.10     39.32 o 
 -11   6   1        5.51       47.85     36.23 o 
 -10   6   1       40.60       70.23     33.55 o 
  -9   6   1      526.28      524.10     42.19 o 
  -8   6   1      134.20      127.72     32.47 o 
  -7   6   1        4.96       32.03     28.44 o 
  -6   6   1       36.00       60.16     24.97 o 
  -5   6   1      788.35      799.83     37.53 o 
  -4   6   1      214.77      170.40     27.02 o 
  -3   6   1      208.75      166.12     25.97 o 
  -2   6   1      223.31      178.58     25.02 o 
  -1   6   1      400.67      404.95     30.13 o 
   0   6   1       44.75       67.19     23.87 o 
   1   6   1      172.03      200.10     28.88 o 
   2   6   1      126.72      148.17     27.00 o 
   3   6   1      160.71      173.23     26.40 o 
   4   6   1      726.86      696.49     35.60 o 
   5   6   1      189.08      176.81     28.59 o 
   6   6   1      161.95      124.54     30.27 o 
   7   6   1        3.41       66.13     27.52 o 
   8   6   1      216.97      222.08     36.81 o 
   9   6   1        0.92       33.42     36.02 o 
  10   6   1      360.42      390.93     44.66 o 
  11   6   1        7.86       42.44     42.44 o 
  12   6   1        6.22       19.74     42.99 o 
  13   6   1       95.40       15.32     49.93 o 
 -12   7   1      153.29      257.32     42.66 o 
 -11   7   1        6.69       54.81     38.01 o 
 -10   7   1       38.74        5.08     39.32 o 
  -9   7   1       71.13       69.23     35.85 o 
  -8   7   1       95.71      100.26     35.80 o 
  -7   7   1      239.46      243.35     34.81 o 
  -6   7   1       62.56      118.13     29.06 o 
  -5   7   1       53.90       31.64     28.25 o 
  -4   7   1      290.37      296.62     30.51 o 
  -3   7   1       44.33       50.79     26.40 o 
  -2   7   1       93.45       90.42     27.15 o 
  -1   7   1      139.41      161.97     30.59 o 
   0   7   1        6.57       10.17     28.54 o 
   1   7   1      204.55      262.16     34.20 o 
   2   7   1      304.88      340.07     34.00 o 
   3   7   1       10.27       24.01     30.48 o 
   4   7   1       56.54      115.04     29.91 o 
   5   7   1      145.29      106.89     33.05 o 
   6   7   1      342.80      278.36     39.14 o 
   7   7   1       31.65        8.16     34.50 o 
   8   7   1        9.25       35.53     38.34 o 
   9   7   1       67.39       31.13     40.60 o 
  10   7   1      147.57      277.76     41.56 o 
  11   7   1      202.15      230.27     46.98 o 
  -9   8   1      310.47      324.48     43.85 o 
  -8   8   1        0.63       15.06     36.48 o 
  -7   8   1      136.43       86.36     36.10 o 
  -6   8   1      231.62      221.45     38.83 o 
  -5   8   1      787.57      829.30     44.25 o 
  -4   8   1        1.11       73.00     29.54 o 
  -3   8   1       89.28      165.27     30.69 o 
  -2   8   1      223.50      297.05     35.57 o 
  -1   8   1      771.97      791.27     47.15 o 
   0   8   1      159.89      177.13     36.24 o 
   1   8   1       51.80        5.09     38.95 o 
   2   8   1      214.38      278.90     39.59 o 
   3   8   1      560.41      660.53     45.93 o 
   4   8   1      512.08      516.28     45.47 o 
   5   8   1       24.05       11.24     37.33 o 
   6   8   1      186.98      204.35     41.98 o 
   7   8   1      301.76      321.49     44.53 o 
   8   8   1      367.28      358.94     49.52 o 
   9   8   1        0.30       27.38     40.86 o 
  -6   9   1       61.71        7.53     38.80 o 
  -5   9   1        8.74        0.00     36.92 o 
  -4   9   1      116.21       71.70     39.32 o 
  -3   9   1       28.32       48.63     36.18 o 
  -2   9   1       11.23       98.52     36.01 o 
  -1   9   1        1.55       25.36     37.10 o 
   0   9   1       66.23      133.31     39.41 o 
   1   9   1      200.54      264.66     45.20 o 
   2   9   1       72.33       90.36     46.56 o 
   3   9   1       32.62       52.14     42.14 o 
   4   9   1      104.92       98.15     42.49 o 
   5   9   1       87.13       96.66     43.56 o 
 -17   0   2      295.13      348.99     74.89 o 
 -16   0   2      370.10      543.47     62.09 o 
 -15   0   2      107.61       30.82     41.04 o 
 -14   0   2      554.61      639.87     45.03 o 
 -13   0   2      877.33      882.68     45.91 o 
 -12   0   2      507.61      456.61     36.46 o 
 -11   0   2     1675.19     1648.89     44.91 o 
 -10   0   2     1342.41     1353.26     37.53 o 
  -9   0   2        7.35       19.20     19.20 o 
  -8   0   2     6275.68     6226.51     62.27 o 
  -7   0   2     2600.38     2630.88     39.48 o 
  -6   0   2     4216.01     3941.52     43.33 o 
  -5   0   2      761.39      737.38     20.16 o 
  -4   0   2     3654.72     4094.87     39.26 o 
  -3   0   2    16941.39    16837.06    312.78 o 
  -2   0   2    32039.61    29888.01    409.56 o 
  -1   0   2     4327.37     4228.35     46.02 o 
   0   0   2    26086.44    19687.10    344.27 o 
   1   0   2    13694.89    15355.95    282.99 o 
   2   0   2     7454.72     7987.31     48.55 o 
   3   0   2     1792.26     1857.79     25.40 o 
   4   0   2     2202.73     2384.05     30.84 o 
   5   0   2    22393.08    19910.16    381.86 o 
   6   0   2     2308.32     2398.91     37.42 o 
   7   0   2     2873.03     2692.87     43.71 o 
   8   0   2      420.47      418.81     25.97 o 
   9   0   2     3606.37     3710.73     60.16 o 
  10   0   2     2904.47     3227.22     58.76 o 
  11   0   2      159.95      159.53     31.27 o 
  12   0   2     1383.62     1242.46     51.46 o 
  13   0   2      366.63      408.23     39.02 o 
  14   0   2     1794.24     1747.07     56.13 o 
  15   0   2       45.57        9.69     37.99 o 
  16   0   2      226.40      231.54     47.21 o 
 -17   1   2      178.93      214.66     64.98 o 
 -16   1   2       10.50       49.78     49.78 o 
 -15   1   2      129.45      101.67     39.35 o 
 -14   1   2      267.13      251.35     37.44 o 
 -13   1   2      677.84      744.48     38.97 o 
 -12   1   2       38.85       40.29     28.45 o 
 -11   1   2       32.97       56.42     24.79 o 
 -10   1   2       75.74       83.74     23.15 o 
  -9   1   2      941.35      906.35     33.60 o 
  -8   1   2      194.14      196.10     20.82 o 
  -7   1   2        3.52       22.25     14.71 o 
  -6   1   2       81.71       69.69     13.51 o 
  -5   1   2     2630.63     2673.68     33.39 o 
  -4   1   2     1788.59     1493.37      8.44 o 
  -3   1   2     6116.87     6400.94     44.87 o 
  -2   1   2     2272.29     2669.22     29.70 o 
  -1   1   2       19.08       32.02      9.81 o 
   0   1   2     1270.42     1326.30     24.17 o 
   1   1   2      800.70      875.18     19.63 o 
   2   1   2      865.11     1035.54     21.89 o 
   3   1   2      190.44      219.35     14.53 o 
   4   1   2     2815.47     2998.45     37.48 o 
   5   1   2       28.97       14.59     13.44 o 
   6   1   2      452.92      455.92     22.23 o 
   7   1   2       48.03       60.41     18.86 o 
   8   1   2     2507.47     2656.06     47.98 o 
   9   1   2      693.28      679.95     32.47 o 
  10   1   2      243.31      219.19     29.39 o 
  11   1   2      296.58      331.64     33.02 o 
  12   1   2      378.61      375.27     36.17 o 
  13   1   2      451.21      426.29     40.40 o 
  14   1   2        9.64       25.69     36.55 o 
  15   1   2      181.32      223.10     41.94 o 
  16   1   2       71.79       46.02     46.58 o 
 -17   2   2       26.34       21.11     53.25 o 
 -16   2   2       35.30       24.16     42.07 o 
 -15   2   2      101.59      113.81     38.51 o 
 -14   2   2       67.28       46.56     37.73 o 
 -13   2   2        1.08       31.29     32.83 o 
 -12   2   2      353.31      463.92     36.15 o 
 -11   2   2      342.70      361.81     34.76 o 
 -10   2   2       21.39       23.81     25.51 o 
  -9   2   2      101.76      118.51     23.05 o 
  -8   2   2       15.03       15.61     18.51 o 
  -7   2   2      408.25      435.87     22.87 o 
  -6   2   2     1014.38     1050.27     26.95 o 
  -5   2   2       50.82       57.24     12.59 o 
  -4   2   2      483.10      510.40     18.12 o 
  -3   2   2       45.52       35.39     11.75 o 
  -2   2   2     3871.41     4243.01     42.50 o 
  -1   2   2     1022.32     1147.86     24.35 o 
   0   2   2      201.44      242.20     15.28 o 
   1   2   2     3074.09     3161.82     40.10 o 
   2   2   2      123.23      114.03     13.25 o 
   3   2   2      232.53      257.59     15.69 o 
   4   2   2      451.64      535.76     21.02 o 
   5   2   2      231.63      227.63     18.07 o 
   6   2   2      354.86      352.75     21.78 o 
   7   2   2      328.33      338.50     24.26 o 
   8   2   2      186.75      178.86     25.30 o 
   9   2   2      817.38      867.04     36.57 o 
  10   2   2      666.17      610.22     37.65 o 
  11   2   2       20.30       12.62     30.25 o 
  12   2   2       13.53        2.07     31.60 o 
  13   2   2       29.94        3.42     34.63 o 
  14   2   2      457.24      412.53     46.94 o 
  15   2   2        3.20       45.12     45.12 o 
  16   2   2      123.61       72.71     52.99 o 
 -16   3   2       12.86        1.41     44.26 o 
 -15   3   2       12.95       18.23     39.72 o 
 -14   3   2      415.74      396.91     42.28 o 
 -13   3   2      860.23      868.74     47.68 o 
 -12   3   2        2.62       18.86     30.02 o 
 -11   3   2       97.11      112.83     29.03 o 
 -10   3   2      387.34      375.13     30.48 o 
  -9   3   2     3170.00     3133.42     54.24 o 
  -8   3   2     1029.94     1007.73     32.79 o 
  -7   3   2     1865.31     1975.20     39.67 o 
  -6   3   2       19.23       28.00     16.05 o 
  -5   3   2     7149.55     6759.70     61.84 o 
  -4   3   2     2412.03     2285.81     36.31 o 
  -3   3   2      711.04      832.23     23.47 o 
  -2   3   2      194.89      215.47     15.92 o 
  -1   3   2     1890.66     1767.34     33.28 o 
   0   3   2     9893.68     8913.72     73.52 o 
   1   3   2      399.74      393.68     20.28 o 
   2   3   2      255.55      248.72     17.96 o 
   3   3   2      382.98      346.37     20.63 o 
   4   3   2    10607.57     9929.62     76.47 o 
   5   3   2     1198.42     1109.16     30.85 o 
   6   3   2       86.06      124.27     19.93 o 
   7   3   2      275.76      330.87     26.08 o 
   8   3   2     3746.27     3730.79     60.92 o 
   9   3   2     1316.33     1342.79     43.32 o 
  10   3   2       39.40       41.05     29.78 o 
  11   3   2      168.43      194.12     33.96 o 
  12   3   2      683.92      676.63     45.64 o 
  13   3   2     1279.30     1134.42     56.00 o 
  14   3   2       11.57       24.14     42.39 o 
  15   3   2       36.86      113.95     44.99 o 
 -16   4   2       32.54        8.86     40.04 o 
 -15   4   2       48.09      144.23     35.20 o 
 -14   4   2      220.72      227.18     35.45 o 
 -13   4   2       42.36       48.54     29.87 o 
 -12   4   2      113.41      143.66     30.62 o 
 -11   4   2       17.62       61.26     26.20 o 
 -10   4   2     1141.64     1004.97     41.29 o 
  -9   4   2      184.93      192.69     25.87 o 
  -8   4   2     1345.67     1364.70     41.16 o 
  -7   4   2      308.65      319.28     26.60 o 
  -6   4   2      295.00      266.69     23.82 o 
  -5   4   2     1843.01     1841.15     37.98 o 
  -4   4   2     2070.91     2049.01     39.55 o 
  -3   4   2      685.12      628.50     25.14 o 
  -2   4   2      598.55      607.58     25.54 o 
  -1   4   2     1211.86     1076.17     31.25 o 
   0   4   2     1139.75     1229.25     34.27 o 
   1   4   2     3635.61     3436.07     51.61 o 
   2   4   2       14.77       27.43     15.66 o 
   3   4   2      767.30      633.85     27.20 o 
   4   4   2       92.76      111.05     19.66 o 
   5   4   2     3944.58     3850.98     55.78 o 
   6   4   2      413.59      441.21     28.51 o 
   7   4   2        6.00       14.41     23.61 o 
   8   4   2        3.99       39.39     26.49 o 
   9   4   2     1354.59     1371.54     48.72 o 
  10   4   2      209.74      241.21     37.11 o 
  11   4   2       72.03      123.91     36.30 o 
  12   4   2       41.40       58.90     36.32 o 
  13   4   2      148.32      181.68     43.56 o 
  14   4   2      611.96      605.93     56.01 o 
  15   4   2       15.67        4.91     50.88 o 
 -15   5   2       80.04      104.01     36.65 o 
 -14   5   2        1.74       45.90     33.12 o 
 -13   5   2       53.30       53.11     33.41 o 
 -12   5   2       33.31       27.37     30.90 o 
 -11   5   2        2.16       21.40     29.48 o 
 -10   5   2       30.36       23.48     29.39 o 
  -9   5   2      109.05       80.16     28.66 o 
  -8   5   2      195.89      239.85     29.16 o 
  -7   5   2      170.12      177.40     26.51 o 
  -6   5   2        5.68       17.09     21.76 o 
  -5   5   2        7.91       15.50     20.55 o 
  -4   5   2       35.99       48.09     19.73 o 
  -3   5   2      176.72      188.80     22.40 o 
  -2   5   2      116.50      109.03     20.48 o 
  -1   5   2       23.11        7.95     19.68 o 
   0   5   2       13.04       12.52     20.70 o 
   1   5   2       27.72       46.14     19.87 o 
   2   5   2       19.15       16.31     21.32 o 
   3   5   2        1.07       20.51     20.51 o 
   4   5   2      211.92      167.12     24.66 o 
   5   5   2        1.86       22.73     22.73 o 
   6   5   2       95.49       91.13     26.57 o 
   7   5   2      549.02      567.63     35.36 o 
   8   5   2       22.62       21.96     30.82 o 
   9   5   2      119.97      131.43     33.69 o 
  10   5   2      442.22      504.84     42.58 o 
  11   5   2        0.06       14.93     37.68 o 
  12   5   2       40.23        0.00     43.16 o 
  13   5   2        6.21       33.13     45.06 o 
  14   5   2       67.53        3.14     50.42 o 
 -13   6   2       35.18        5.02     37.55 o 
 -12   6   2      547.26      540.48     45.98 o 
 -11   6   2      269.86      278.92     42.72 o 
 -10   6   2       13.59       41.69     32.74 o 
  -9   6   2        2.13       41.91     29.01 o 
  -8   6   2      743.36      775.93     43.44 o 
  -7   6   2      427.42      500.74     36.35 o 
  -6   6   2      924.30      908.28     39.44 o 
  -5   6   2       21.31       11.33     24.42 o 
  -4   6   2     1266.66     1188.76     41.38 o 
  -3   6   2     1208.59     1069.22     38.65 o 
  -2   6   2      597.17      504.86     32.85 o 
  -1   6   2      161.58       92.93     26.63 o 
   0   6   2        2.74        0.00     25.22 o 
   1   6   2     2608.49     3019.75     61.47 o 
   2   6   2     1165.80     1297.80     42.35 o 
   3   6   2      599.69      509.79     35.00 o 
   4   6   2       69.91      119.33     28.24 o 
   5   6   2     1041.83     1031.69     42.06 o 
   6   6   2      405.81      442.12     35.29 o 
   7   6   2     1010.04     1016.83     46.88 o 
   8   6   2       26.71       31.75     34.89 o 
   9   6   2      238.17      219.88     43.51 o 
  10   6   2      906.41      875.10     55.78 o 
  11   6   2      173.21      144.68     44.23 o 
  12   6   2       80.13       82.71     45.48 o 
 -11   7   2        1.00       13.13     38.63 o 
 -10   7   2       14.65        2.53     39.52 o 
  -9   7   2      465.67      431.86     45.41 o 
  -8   7   2       18.58        5.70     34.44 o 
  -7   7   2       10.27       21.90     31.71 o 
  -6   7   2        2.20       26.08     28.08 o 
  -5   7   2      278.14      247.18     31.87 o 
  -4   7   2      115.89       66.46     28.88 o 
  -3   7   2      140.37      182.78     25.66 o 
  -2   7   2       85.35       59.55     28.56 o 
  -1   7   2      472.35      463.78     36.98 o 
   0   7   2      504.41      539.05     40.50 o 
   1   7   2      150.41      118.57     35.40 o 
   2   7   2       57.28       51.66     31.73 o 
   3   7   2        9.68       57.46     31.25 o 
   4   7   2      868.50      942.76     46.67 o 
   5   7   2       35.23       12.45     33.95 o 
   6   7   2      103.52       71.43     37.06 o 
   7   7   2       59.50       77.03     36.56 o 
   8   7   2      356.70      362.85     45.28 o 
   9   7   2      224.79      262.61     45.60 o 
  10   7   2      214.29      220.74     48.36 o 
  -9   8   2        9.39       26.23     38.61 o 
  -8   8   2        8.09       27.81     36.92 o 
  -7   8   2       50.42       59.47     34.88 o 
  -6   8   2       27.85       29.33     32.34 o 
  -5   8   2       37.46       67.22     32.65 o 
  -4   8   2       87.99       15.59     34.33 o 
  -3   8   2        0.07       18.84     30.94 o 
  -2   8   2      121.23      128.11     33.69 o 
  -1   8   2      115.37      112.58     36.14 o 
   0   8   2        0.69       26.87     35.52 o 
   1   8   2       78.44       83.74     40.98 o 
   2   8   2       68.63       42.63     41.74 o 
   3   8   2       35.68        3.96     37.29 o 
   4   8   2       41.41       40.35     38.98 o 
   5   8   2       32.01       36.86     39.56 o 
   6   8   2       36.51       55.16     39.99 o 
   7   8   2       43.21       44.43     41.75 o 
   8   8   2        8.30       12.88     43.68 o 
  -5   9   2       79.41      110.78     38.99 o 
  -4   9   2       77.64      132.12     36.34 o 
  -3   9   2       51.57       18.76     38.47 o 
  -2   9   2       68.04      119.33     39.01 o 
  -1   9   2      266.28      343.94     44.69 o 
   0   9   2       47.61       66.48     43.26 o 
   1   9   2       65.91       56.77     46.93 o 
   2   9   2       39.20       18.52     46.98 o 
   3   9   2       68.66       89.33     47.20 o 
   4   9   2      102.22      157.44     47.96 o 
 -17   1   3       73.36       22.13     64.12 o 
 -16   1   3       88.01       23.38     52.56 o 
 -15   1   3       10.51       42.16     42.16 o 
 -14   1   3       98.73      152.92     38.08 o 
 -13   1   3       86.28       54.20     34.19 o 
 -12   1   3       82.87      144.77     30.09 o 
 -11   1   3      325.92      369.30     32.19 o 
 -10   1   3      339.21      379.94     31.08 o 
  -9   1   3      957.85      949.63     34.71 o 
  -8   1   3      194.41      190.25     22.17 o 
  -7   1   3     1354.07     1337.81     33.14 o 
  -6   1   3      779.28      785.67     27.79 o 
  -5   1   3     1139.95     1058.12     25.15 o 
  -4   1   3        1.10       11.42     11.42 o 
  -3   1   3     1564.22     1791.86     28.07 o 
  -2   1   3      938.12     1028.39     23.66 o 
  -1   1   3     1968.68     2237.55     34.33 o 
   0   1   3     1860.43     1638.29     31.05 o 
   1   1   3     5522.15     5151.63     50.05 o 
   2   1   3      374.08      341.75     18.27 o 
   3   1   3     3040.81     3489.84     41.77 o 
   4   1   3     1013.91     1026.85     27.47 o 
   5   1   3     2772.90     3066.39     43.75 o 
   6   1   3      581.50      557.42     25.70 o 
   7   1   3      414.52      386.35     26.94 o 
   8   1   3     1570.72     1519.48     43.68 o 
   9   1   3      400.22      347.68     31.83 o 
  10   1   3      403.37      459.98     34.88 o 
  11   1   3       19.75       19.81     30.60 o 
  12   1   3     1498.11     1529.49     51.31 o 
  13   1   3       49.64        2.19     35.98 o 
  14   1   3      606.53      539.10     46.05 o 
  15   1   3       33.66       19.41     41.58 o 
 -17   2   3      249.89      312.14     52.72 o 
 -16   2   3       67.88      110.76     43.58 o 
 -15   2   3      115.66      117.87     37.52 o 
 -14   2   3      128.08      128.17     36.90 o 
 -13   2   3     1477.52     1374.98     54.71 o 
 -12   2   3      133.86       99.58     32.26 o 
 -11   2   3        4.99       28.11     28.11 o 
 -10   2   3       11.15        0.00     25.44 o 
  -9   2   3     2331.22     2485.41     49.87 o 
  -8   2   3     2145.86     2156.15     44.51 o 
  -7   2   3      159.62      207.05     21.81 o 
  -6   2   3      621.29      583.04     24.72 o 
  -5   2   3     3375.87     3498.58     44.70 o 
  -4   2   3     4538.49     4673.82     50.37 o 
  -3   2   3      109.80      104.15     14.59 o 
  -2   2   3       17.01        5.35     13.38 o 
  -1   2   3      156.45      155.36     16.31 o 
   0   2   3     8245.20     7768.26     69.43 o 
   1   2   3     1473.91     1216.85     30.34 o 
   2   2   3       24.44       20.65     14.15 o 
   3   2   3       31.32       34.05     15.37 o 
   4   2   3     5548.12     5371.12     57.06 o 
   5   2   3     3753.83     3719.71     51.23 o 
   6   2   3        8.20        8.84     18.96 o 
   7   2   3       35.76       59.93     20.63 o 
   8   2   3     1002.86      930.57     37.84 o 
   9   2   3     4785.04     4889.07     74.66 o 
  10   2   3      217.92      227.09     33.33 o 
  11   2   3      215.59      214.91     34.53 o 
  12   2   3      236.55      184.98     36.20 o 
  13   2   3     1196.35     1123.90     52.49 o 
  14   2   3      179.15      168.23     43.75 o 
  15   2   3       54.44       99.77     43.12 o 
 -16   3   3        0.12       10.78     42.35 o 
 -15   3   3       63.44       12.29     38.24 o 
 -14   3   3      133.46       79.85     37.19 o 
 -13   3   3        0.18       80.79     32.89 o 
 -12   3   3        0.26       16.45     31.18 o 
 -11   3   3       36.13       30.21     30.21 o 
 -10   3   3      152.91      220.57     29.54 o 
  -9   3   3       22.41       10.38     25.42 o 
  -8   3   3       76.79       94.67     23.58 o 
  -7   3   3      113.52      117.78     21.26 o 
  -6   3   3       22.94       60.37     17.70 o 
  -5   3   3     2507.16     2417.67     41.00 o 
  -4   3   3      794.01      772.64     26.09 o 
  -3   3   3        3.92       15.32     15.32 o 
  -2   3   3      118.62      115.02     16.78 o 
  -1   3   3      743.58      688.35     26.57 o 
   0   3   3      145.62      152.61     20.70 o 
   1   3   3     1068.69     1006.86     31.74 o 
   2   3   3       24.84       33.46     15.44 o 
   3   3   3      109.28      105.22     18.88 o 
   4   3   3      197.71      189.08     21.03 o 
   5   3   3       93.79       95.57     19.27 o 
   6   3   3      353.98      364.62     27.07 o 
   7   3   3       61.73       61.74     24.85 o 
   8   3   3       31.02       25.81     26.76 o 
   9   3   3      308.63      289.92     34.05 o 
  10   3   3        7.23       14.38     30.80 o 
  11   3   3        3.92       30.97     32.75 o 
  12   3   3       32.16       10.67     37.95 o 
  13   3   3       91.60       75.71     40.06 o 
  14   3   3      205.61      184.66     45.84 o 
  15   3   3        2.35       27.04     45.06 o 
 -15   4   3        0.83       19.88     36.07 o 
 -14   4   3       15.04       46.21     35.02 o 
 -13   4   3      205.16      120.59     37.38 o 
 -12   4   3      358.42      318.32     36.43 o 
 -11   4   3       29.62        3.75     26.96 o 
 -10   4   3       32.33       15.27     26.87 o 
  -9   4   3     1347.03     1332.25     45.01 o 
  -8   4   3       67.56       49.78     25.19 o 
  -7   4   3      165.63      176.84     24.14 o 
  -6   4   3       79.96       85.69     19.92 o 
  -5   4   3      822.97      874.68     30.91 o 
  -4   4   3     1734.91     1661.89     37.51 o 
  -3   4   3      529.75      463.84     24.89 o 
  -2   4   3        1.06        0.66     17.18 o 
  -1   4   3      343.46      299.69     24.27 o 
   0   4   3     3000.09     3022.03     53.55 o 
   1   4   3      420.74      378.81     28.43 o 
   2   4   3       20.36       37.55     18.92 o 
   3   4   3        1.66        8.60     19.50 o 
   4   4   3     1063.97     1019.43     35.81 o 
   5   4   3      633.69      639.64     33.01 o 
   6   4   3     1002.67      955.24     38.72 o 
   7   4   3      491.37      475.61     35.04 o 
   8   4   3      206.55      214.45     33.07 o 
   9   4   3      780.54      755.49     44.76 o 
  10   4   3      157.56      196.50     37.79 o 
  11   4   3       16.66       17.94     35.74 o 
  12   4   3        7.77       21.59     40.75 o 
  13   4   3      489.32      549.90     50.59 o 
  14   4   3       70.22       86.43     47.76 o 
 -14   5   3      134.06      168.73     37.50 o 
 -13   5   3       17.30        9.80     33.26 o 
 -12   5   3      226.94      248.79     34.79 o 
 -11   5   3        6.23       12.24     30.94 o 
 -10   5   3      270.01      213.75     34.28 o 
  -9   5   3      543.51      529.21     36.54 o 
  -8   5   3      503.82      518.62     34.47 o 
  -7   5   3       38.47       92.25     23.91 o 
  -6   5   3      715.92      731.42     34.30 o 
  -5   5   3      777.07      797.06     32.26 o 
  -4   5   3        1.53        8.23     21.15 o 
  -3   5   3     1387.27     1183.11     36.40 o 
  -2   5   3      181.68      161.75     23.85 o 
  -1   5   3     1584.43     1463.53     41.50 o 
   0   5   3       72.31       73.28     22.29 o 
   1   5   3     1587.23     1691.37     46.98 o 
   2   5   3      281.39      253.29     29.75 o 
   3   5   3      991.01      864.21     37.07 o 
   4   5   3      474.82      453.33     29.68 o 
   5   5   3      929.90      860.71     39.45 o 
   6   5   3      349.31      331.52     32.97 o 
   7   5   3      322.97      313.90     37.15 o 
   8   5   3      358.80      394.90     38.03 o 
   9   5   3        3.87        4.66     34.27 o 
  10   5   3     1061.53     1092.22     56.65 o 
  11   5   3       10.99       63.75     39.18 o 
  12   5   3      376.99      314.27     49.06 o 
  13   5   3        0.28       45.41     45.41 o 
 -13   6   3       36.25       46.70     37.95 o 
 -12   6   3       28.41       38.11     36.48 o 
 -11   6   3        1.02       26.55     34.43 o 
 -10   6   3       31.55       65.71     33.65 o 
  -9   6   3      107.97      100.60     33.16 o 
  -8   6   3       74.57       78.67     30.43 o 
  -7   6   3        2.01       39.98     26.65 o 
  -6   6   3       45.09       51.25     26.55 o 
  -5   6   3        3.89       19.76     24.54 o 
  -4   6   3      209.95      179.09     28.51 o 
  -3   6   3      137.46      184.50     26.37 o 
  -2   6   3       17.86       14.26     24.77 o 
  -1   6   3       65.74       35.27     26.42 o 
   0   6   3      216.93      242.91     32.50 o 
   1   6   3       52.77       51.08     31.18 o 
   2   6   3       32.17       44.16     29.55 o 
   3   6   3      143.58      142.81     30.49 o 
   4   6   3      515.57      471.80     37.74 o 
   5   6   3       86.53       90.27     30.81 o 
   6   6   3      184.44      149.67     34.00 o 
   7   6   3       65.11       48.20     34.50 o 
   8   6   3       97.96       76.28     37.18 o 
   9   6   3      298.28      343.88     45.52 o 
  10   6   3      123.23      137.45     44.14 o 
  11   6   3        0.57        5.66     43.43 o 
 -11   7   3       54.43       76.78     40.62 o 
 -10   7   3        3.40        4.07     35.63 o 
  -9   7   3        3.77       22.99     36.88 o 
  -8   7   3        3.54       27.83     33.74 o 
  -7   7   3      116.87      161.56     35.27 o 
  -6   7   3       71.83      125.58     28.77 o 
  -5   7   3       17.32       69.66     26.89 o 
  -4   7   3       12.63       27.51     27.39 o 
  -3   7   3       26.31        1.00     29.42 o 
  -2   7   3      142.19      136.57     32.32 o 
  -1   7   3        4.67       28.00     30.69 o 
   0   7   3      216.78      224.85     33.96 o 
   1   7   3       23.11       31.49     35.07 o 
   2   7   3       33.13       85.32     35.26 o 
   3   7   3      356.63      287.56     42.50 o 
   4   7   3        0.98       14.47     34.08 o 
   5   7   3       49.30       32.90     35.77 o 
   6   7   3       68.24       20.13     38.77 o 
   7   7   3      128.55       69.13     42.56 o 
   8   7   3       66.85      126.29     39.03 o 
   9   7   3       19.89       63.68     41.64 o 
  -8   8   3      202.52      212.51     40.63 o 
  -7   8   3       20.97        5.03     37.74 o 
  -6   8   3       22.99       37.46     34.95 o 
  -5   8   3       83.18       87.36     34.27 o 
  -4   8   3      180.14      153.74     38.02 o 
  -3   8   3      199.89      194.66     37.87 o 
  -2   8   3       44.85       68.79     35.40 o 
  -1   8   3        2.00       24.57     36.00 o 
   0   8   3      610.01      798.07     52.40 o 
   1   8   3      110.56      116.64     44.13 o 
   2   8   3        4.97       18.50     42.95 o 
   3   8   3       10.44        4.17     39.82 o 
   4   8   3      442.53      536.57     49.52 o 
   5   8   3      161.34      207.89     45.83 o 
   6   8   3       15.23       15.71     41.56 o 
   7   8   3       10.80       42.46     43.66 o 
  -3   9   3       43.08       64.07     39.22 o 
  -2   9   3        1.07       23.98     41.10 o 
  -1   9   3       58.06      101.24     41.83 o 
   0   9   3        0.48       24.97     46.15 o 
   1   9   3      132.90      128.02     50.86 o 
 -16   0   4      132.57      220.87     68.04 o 
 -15   0   4        5.40       15.04     53.94 o 
 -14   0   4      118.43      154.47     48.36 o 
 -13   0   4      476.19      567.85     49.00 o 
 -12   0   4       79.73       96.50     37.33 o 
 -11   0   4      211.27      279.03     34.57 o 
 -10   0   4      190.01      193.96     32.63 o 
  -9   0   4     2547.35     2691.05     55.27 o 
  -8   0   4      106.65      107.31     23.43 o 
  -7   0   4      570.36      616.02     29.66 o 
  -6   0   4       26.90       28.66     17.73 o 
  -5   0   4     6584.91     6617.88     63.88 o 
  -4   0   4     4375.63     4528.73     52.15 o 
  -3   0   4     4986.26     5482.17     57.07 o 
  -2   0   4     1845.01     2301.88     39.76 o 
  -1   0   4     6233.87     7855.30     70.07 o 
   0   0   4      828.21      824.04     27.92 o 
   1   0   4      455.00      460.23     22.80 o 
   2   0   4      282.47      314.65     20.43 o 
   3   0   4     2185.88     2497.41     40.42 o 
   4   0   4     6134.96     6255.94     61.27 o 
   5   0   4      388.93      359.23     23.75 o 
   6   0   4      510.74      404.59     25.93 o 
   7   0   4      515.75      541.63     31.05 o 
   8   0   4     1966.41     2158.53     52.51 o 
   9   0   4      154.13      209.83     32.48 o 
  10   0   4      334.77      314.45     35.65 o 
  11   0   4       17.19       12.14     35.06 o 
  12   0   4      851.04      847.14     50.90 o 
  13   0   4      286.03      371.60     40.23 o 
  14   0   4       33.29       45.63     38.73 o 
  15   0   4       73.64       64.30     43.97 o 
 -16   1   4        0.61       48.35     50.16 o 
 -15   1   4      157.55       57.09     44.76 o 
 -14   1   4       10.49       11.88     36.98 o 
 -13   1   4      119.77      112.53     35.76 o 
 -12   1   4       99.84       80.59     33.13 o 
 -11   1   4       26.90       10.98     27.83 o 
 -10   1   4      244.06      177.97     29.75 o 
  -9   1   4       28.70        3.01     24.22 o 
  -8   1   4      158.80      130.78     22.87 o 
  -7   1   4      123.39      107.42     19.74 o 
  -6   1   4        9.64        6.94     15.90 o 
  -5   1   4        3.71        2.42     15.59 o 
  -4   1   4      625.62      612.99     22.87 o 
  -3   1   4     1011.40     1080.58     26.47 o 
  -2   1   4      327.84      414.32     20.84 o 
  -1   1   4      504.13      580.89     24.88 o 
   0   1   4      308.96      286.22     19.62 o 
   1   1   4     1528.65     1305.52     31.08 o 
   2   1   4      431.37      437.94     22.04 o 
   3   1   4      210.20      204.15     20.04 o 
   4   1   4       50.41       29.11     17.63 o 
   5   1   4      935.23      962.08     29.98 o 
   6   1   4        7.27       34.26     19.45 o 
   7   1   4       73.62      108.37     24.70 o 
   8   1   4        0.77        8.28     26.25 o 
   9   1   4     1342.37     1276.87     47.71 o 
  10   1   4       45.07       99.29     30.29 o 
  11   1   4       19.72        1.04     33.13 o 
  12   1   4        8.32       15.68     33.87 o 
  13   1   4      232.76      274.32     38.52 o 
  14   1   4      298.57      248.38     45.08 o 
 -16   2   4        0.20       51.17     39.10 o 
 -15   2   4       12.26       15.15     37.03 o 
 -14   2   4       11.49       27.37     33.14 o 
 -13   2   4      254.52      241.09     36.84 o 
 -12   2   4      127.38      157.20     32.50 o 
 -11   2   4       16.16       27.78     28.41 o 
 -10   2   4       19.56       34.37     26.35 o 
  -9   2   4      109.27       69.36     26.80 o 
  -8   2   4      237.25      240.44     26.73 o 
  -7   2   4      112.35      106.34     22.02 o 
  -6   2   4       34.00       27.58     19.27 o 
  -5   2   4      138.30      177.40     19.47 o 
  -4   2   4      231.05      246.14     21.32 o 
  -3   2   4      301.25      367.34     22.05 o 
  -2   2   4        5.74        7.88     17.15 o 
  -1   2   4      215.31      249.25     22.00 o 
   0   2   4      212.17      196.44     21.87 o 
   1   2   4      424.45      471.96     25.20 o 
   2   2   4       27.18       16.79     18.98 o 
   3   2   4      856.87      851.63     30.55 o 
   4   2   4       66.07       50.06     20.02 o 
   5   2   4      224.68      228.13     24.65 o 
   6   2   4       69.89       21.88     23.39 o 
   7   2   4      234.88      232.93     29.95 o 
   8   2   4      460.46      464.13     35.66 o 
   9   2   4       92.94      134.34     29.05 o 
  10   2   4        8.38       31.64     31.64 o 
  11   2   4       64.71        7.65     35.50 o 
  12   2   4      145.03      100.21     38.59 o 
  13   2   4        2.12       18.07     37.99 o 
  14   2   4        2.56       48.19     39.41 o 
 -16   3   4       37.59       78.06     39.37 o 
 -15   3   4        2.07       38.33     38.33 o 
 -14   3   4       24.20       21.52     37.72 o 
 -13   3   4      303.64      316.19     37.40 o 
 -12   3   4       99.95      145.18     34.20 o 
 -11   3   4       84.40       42.09     31.86 o 
 -10   3   4      103.49      130.18     29.55 o 
  -9   3   4      542.34      640.08     37.25 o 
  -8   3   4      691.57      733.61     36.50 o 
  -7   3   4      100.88      131.81     23.49 o 
  -6   3   4      133.43      116.97     23.24 o 
  -5   3   4      101.87      120.54     21.14 o 
  -4   3   4     1156.54     1233.45     33.30 o 
  -3   3   4      639.54      502.98     27.38 o 
  -2   3   4       34.58       10.05     19.00 o 
  -1   3   4     1315.19     1374.68     37.55 o 
   0   3   4     2174.00     2336.91     47.87 o 
   1   3   4     1060.53      930.12     35.29 o 
   2   3   4      519.12      468.34     28.60 o 
   3   3   4      351.89      354.00     25.48 o 
   4   3   4       26.33       17.36     21.75 o 
   5   3   4     3134.19     3026.45     55.17 o 
   6   3   4      126.05      138.74     26.05 o 
   7   3   4      133.03      169.08     29.49 o 
   8   3   4      271.45      286.68     33.92 o 
   9   3   4     1764.63     1732.38     56.44 o 
  10   3   4      285.57      327.72     39.60 o 
  11   3   4       26.35       68.51     36.61 o 
  12   3   4      165.76      221.37     39.85 o 
  13   3   4      338.59      332.65     45.48 o 
  14   3   4      288.32      289.82     48.48 o 
 -15   4   4       11.00        2.39     36.49 o 
 -14   4   4       47.29       43.24     34.86 o 
 -13   4   4       68.66       68.64     34.66 o 
 -12   4   4        0.19       31.06     34.30 o 
 -11   4   4       51.51       25.67     33.05 o 
 -10   4   4      191.94      152.63     32.72 o 
  -9   4   4      477.09      528.86     35.75 o 
  -8   4   4       19.78       67.37     25.59 o 
  -7   4   4        5.68       24.33     22.98 o 
  -6   4   4       17.35       13.69     22.77 o 
  -5   4   4     1266.98     1178.29     37.29 o 
  -4   4   4       92.05       53.63     22.45 o 
  -3   4   4      288.45      269.31     25.22 o 
  -2   4   4       38.95       46.34     20.97 o 
  -1   4   4      469.89      443.77     29.82 o 
   0   4   4      588.23      513.61     33.25 o 
   1   4   4      821.13      807.84     35.32 o 
   2   4   4      113.57       77.76     24.53 o 
   3   4   4      137.98      111.31     26.11 o 
   4   4   4      992.11      876.56     38.45 o 
   5   4   4      282.56      281.50     28.57 o 
   6   4   4     1019.76      936.83     42.86 o 
   7   4   4      105.88       64.69     31.62 o 
   8   4   4      480.83      556.98     40.80 o 
   9   4   4       23.25       54.84     34.19 o 
  10   4   4      417.72      345.91     43.49 o 
  11   4   4       13.01       38.46     38.46 o 
  12   4   4       71.46       89.38     43.72 o 
  13   4   4      253.26      288.94     46.57 o 
 -14   5   4        2.48       24.51     36.07 o 
 -13   5   4       55.71       42.01     35.00 o 
 -12   5   4        1.55        7.72     34.65 o 
 -11   5   4      124.67      100.99     35.69 o 
 -10   5   4        3.45        5.14     32.12 o 
  -9   5   4      139.82      136.98     32.46 o 
  -8   5   4      136.99      125.81     30.25 o 
  -7   5   4      125.06      125.16     28.97 o 
  -6   5   4       16.28       10.35     25.16 o 
  -5   5   4        8.59       46.72     24.03 o 
  -4   5   4       52.62       43.54     24.34 o 
  -3   5   4      240.84      208.03     27.53 o 
  -2   5   4        2.49       23.39     23.39 o 
  -1   5   4       29.79       25.34     25.47 o 
   0   5   4        6.16        4.87     26.32 o 
   1   5   4        4.73       18.31     28.41 o 
   2   5   4      217.43      194.94     31.27 o 
   3   5   4       47.38       27.98     27.85 o 
   4   5   4        1.98       24.40     28.09 o 
   5   5   4        9.16       12.74     28.29 o 
   6   5   4       47.55       80.78     32.66 o 
   7   5   4      195.20      202.32     35.29 o 
   8   5   4      180.02      202.17     37.25 o 
   9   5   4        0.17       16.02     38.25 o 
  10   5   4       17.86       28.60     40.75 o 
  11   5   4       76.22      141.27     40.32 o 
  12   5   4        0.14       45.64     45.64 o 
 -12   6   4      106.27       27.92     39.48 o 
 -11   6   4       17.20        7.10     37.15 o 
 -10   6   4       55.56       97.59     34.94 o 
  -9   6   4      163.19      138.66     35.86 o 
  -8   6   4       36.35        0.00     31.95 o 
  -7   6   4       86.79       81.01     32.45 o 
  -6   6   4      497.97      511.38     37.88 o 
  -5   6   4      122.10      102.94     30.84 o 
  -4   6   4      178.10      167.14     27.98 o 
  -3   6   4      262.96      224.26     31.26 o 
  -2   6   4        2.97       27.52     27.52 o 
  -1   6   4      799.57      714.59     43.16 o 
   0   6   4      659.37      791.97     44.35 o 
   1   6   4       91.39      119.47     36.79 o 
   2   6   4      146.55      179.64     35.30 o 
   3   6   4      447.46      433.87     40.89 o 
   4   6   4      162.81      135.22     35.65 o 
   5   6   4      164.91       97.42     37.46 o 
   6   6   4      136.96      165.54     38.29 o 
   7   6   4      114.41      127.34     38.97 o 
   8   6   4      511.28      593.38     48.15 o 
   9   6   4       75.95       85.78     43.10 o 
  10   6   4      118.33       93.54     47.50 o 
 -10   7   4       50.36       65.59     38.69 o 
  -9   7   4       11.28       38.10     38.10 o 
  -8   7   4      111.63      102.31     37.69 o 
  -7   7   4       14.57       66.40     33.14 o 
  -6   7   4       14.22       33.89     34.85 o 
  -5   7   4      161.91      150.31     32.17 o 
  -4   7   4      359.14      442.82     36.18 o 
  -3   7   4      128.04      145.05     32.04 o 
  -2   7   4       56.43       32.63     33.54 o 
  -1   7   4       32.33       61.42     33.64 o 
   0   7   4      277.45      352.02     41.34 o 
   1   7   4        3.91       12.54     40.47 o 
   2   7   4        5.22       38.45     38.45 o 
   3   7   4       94.81      165.42     39.27 o 
   4   7   4      110.23       99.00     43.70 o 
   5   7   4      210.54      193.60     42.61 o 
   6   7   4        8.05      103.73     40.28 o 
   7   7   4        0.04       41.78     41.78 o 
   8   7   4        6.73       53.57     42.43 o 
  -7   8   4        1.86       19.50     35.08 o 
  -6   8   4        0.47       16.57     36.47 o 
  -5   8   4       25.81       32.47     35.83 o 
  -4   8   4       15.61       36.58     36.58 o 
  -3   8   4        6.44        5.07     34.85 o 
  -2   8   4       43.62       42.25     37.66 o 
  -1   8   4       11.00       14.72     39.61 o 
   0   8   4       58.28       88.83     42.27 o 
   1   8   4       92.70       86.50     51.81 o 
   2   8   4        0.87        9.31     44.71 o 
   3   8   4       14.21       62.66     46.96 o 
   4   8   4       10.21       33.29     44.26 o 
   5   8   4       28.22       77.54     43.63 o 
 -16   1   5       62.67       60.47     49.29 o 
 -15   1   5       73.11       17.43     41.95 o 
 -14   1   5        0.90       67.72     36.71 o 
 -13   1   5      272.30      202.33     38.18 o 
 -12   1   5       14.01        9.31     32.19 o 
 -11   1   5        5.47        1.88     28.14 o 
 -10   1   5       25.84       51.55     26.52 o 
  -9   1   5      724.68      720.83     36.11 o 
  -8   1   5       69.94       23.66     24.71 o 
  -7   1   5      193.86      207.50     24.76 o 
  -6   1   5      241.75      173.70     22.53 o 
  -5   1   5      563.32      648.91     26.13 o 
  -4   1   5      517.16      488.61     26.05 o 
  -3   1   5       16.82       42.16     16.94 o 
  -2   1   5       45.30       30.03     18.78 o 
  -1   1   5      440.16      508.91     27.50 o 
   0   1   5      734.47      651.77     29.13 o 
   1   1   5      122.82      125.58     19.45 o 
   2   1   5      259.14      191.21     21.62 o 
   3   1   5       21.75       24.76     18.75 o 
   4   1   5      570.85      562.80     29.23 o 
   5   1   5      236.91      275.51     27.33 o 
   6   1   5      201.45      167.65     27.25 o 
   7   1   5        7.98       29.18     27.08 o 
   8   1   5      154.91      146.64     32.32 o 
   9   1   5      203.14      278.43     35.95 o 
  10   1   5       36.27       61.05     35.71 o 
  11   1   5       16.80        8.03     35.74 o 
  12   1   5       10.68       38.33     38.33 o 
  13   1   5      451.32      406.77     45.23 o 
 -15   2   5       44.89       14.89     37.02 o 
 -14   2   5       41.30        6.59     36.17 o 
 -13   2   5       54.12       42.10     35.20 o 
 -12   2   5      110.87       89.86     32.16 o 
 -11   2   5       58.33       41.43     31.42 o 
 -10   2   5       75.19       78.09     28.49 o 
  -9   2   5       55.62       50.16     25.50 o 
  -8   2   5      830.08      868.85     37.48 o 
  -7   2   5       31.23       43.05     22.89 o 
  -6   2   5      166.03      149.87     25.18 o 
  -5   2   5      292.94      306.82     25.66 o 
  -4   2   5      861.81      953.82     32.47 o 
  -3   2   5      307.62      276.00     24.90 o 
  -2   2   5        4.26        0.70     19.98 o 
  -1   2   5     1141.31     1189.15     40.24 o 
   0   2   5       47.35       23.50     22.07 o 
   1   2   5     1761.57     1459.42     41.17 o 
   2   2   5       11.65       13.29     20.33 o 
   3   2   5      530.42      563.14     30.85 o 
   4   2   5      360.39      413.84     29.23 o 
   5   2   5     2361.81     2288.75     51.22 o 
   6   2   5        5.67       23.55     25.89 o 
   7   2   5      562.93      635.80     38.32 o 
   8   2   5      414.56      516.25     38.25 o 
   9   2   5     1024.90      931.00     47.26 o 
  10   2   5      600.49      633.52     41.13 o 
  11   2   5       30.28       12.82     36.24 o 
  12   2   5      143.24      198.00     40.72 o 
  13   2   5        6.21       12.34     38.63 o 
 -15   3   5       14.57       45.88     34.74 o 
 -14   3   5        1.81       17.97     35.28 o 
 -13   3   5        0.06       34.29     34.29 o 
 -12   3   5       18.24        4.33     32.62 o 
 -11   3   5       11.23       16.81     32.26 o 
 -10   3   5       34.29        0.00     30.79 o 
  -9   3   5       22.25       36.57     29.38 o 
  -8   3   5        0.73       10.89     27.68 o 
  -7   3   5       12.77       36.90     24.81 o 
  -6   3   5       56.70       62.72     25.92 o 
  -5   3   5      263.31      269.37     27.63 o 
  -4   3   5       42.47       29.38     24.88 o 
  -3   3   5       10.32        1.60     22.99 o 
  -2   3   5       53.60       55.80     23.51 o 
  -1   3   5        0.49        7.02     24.28 o 
   0   3   5      286.68      301.89     33.02 o 
   1   3   5      524.02      495.98     32.19 o 
   2   3   5        0.43        1.69     22.84 o 
   3   3   5      303.45      276.24     28.71 o 
   4   3   5      720.91      689.52     36.51 o 
   5   3   5       25.73       54.46     26.79 o 
   6   3   5      357.79      381.93     34.60 o 
   7   3   5       68.40      115.42     29.91 o 
   8   3   5       13.06       12.63     31.85 o 
   9   3   5        0.15       35.50     35.50 o 
  10   3   5       42.52       24.64     38.49 o 
  11   3   5        0.50       26.92     38.22 o 
  12   3   5       27.08       69.60     39.67 o 
 -14   4   5       15.62        9.36     35.75 o 
 -13   4   5        0.12        2.27     37.38 o 
 -12   4   5       49.31       87.80     36.54 o 
 -11   4   5       76.74      101.50     35.76 o 
 -10   4   5        3.76       86.24     32.14 o 
  -9   4   5        1.63        7.22     31.27 o 
  -8   4   5       17.14       30.09     30.09 o 
  -7   4   5      593.45      549.96     38.91 o 
  -6   4   5        3.60       18.59     25.82 o 
  -5   4   5      344.15      314.83     28.96 o 
  -4   4   5      349.70      337.75     31.15 o 
  -3   4   5      190.12      214.17     27.70 o 
  -2   4   5      172.63      176.65     28.89 o 
  -1   4   5       47.30       69.74     26.75 o 
   0   4   5      101.26      121.39     30.95 o 
   1   4   5      159.09      217.28     32.41 o 
   2   4   5       15.19       18.67     27.20 o 
   3   4   5      211.55      247.60     30.98 o 
   4   4   5      131.41      137.25     31.14 o 
   5   4   5      635.36      616.37     40.06 o 
   6   4   5      113.37      104.87     33.21 o 
   7   4   5        5.97       51.33     31.38 o 
   8   4   5      138.47      154.47     38.30 o 
   9   4   5      245.22      187.82     42.07 o 
  10   4   5        2.74       34.13     40.80 o 
  11   4   5      107.98      122.09     43.13 o 
 -13   5   5       55.48      119.83     36.42 o 
 -12   5   5        3.94       22.51     37.85 o 
 -11   5   5        9.08        5.76     35.76 o 
 -10   5   5        1.86        3.37     33.24 o 
  -9   5   5      108.73      134.31     35.37 o 
  -8   5   5      103.12      125.95     32.83 o 
  -7   5   5       27.79       70.52     29.76 o 
  -6   5   5       17.31       24.35     27.77 o 
  -5   5   5      206.10      253.07     30.48 o 
  -4   5   5      502.23      429.45     35.94 o 
  -3   5   5      186.10      160.92     29.69 o 
  -2   5   5       53.45       39.62     28.70 o 
  -1   5   5      176.96      187.70     31.40 o 
   0   5   5      543.70      557.90     43.01 o 
   1   5   5        3.86       31.82     30.71 o 
   2   5   5      104.70      122.06     32.11 o 
   3   5   5        6.39        8.80     31.10 o 
   4   5   5      618.76      637.83     41.90 o 
   5   5   5       42.33        1.08     35.10 o 
   6   5   5      113.36      104.41     35.34 o 
   7   5   5       57.90       61.09     38.10 o 
   8   5   5      248.51      309.75     44.10 o 
   9   5   5      287.31      314.54     46.10 o 
  10   5   5      136.92      107.34     44.12 o 
 -11   6   5       60.49        4.96     41.31 o 
 -10   6   5      105.74      115.03     39.22 o 
  -9   6   5        1.58       20.27     33.69 o 
  -8   6   5      147.31      155.78     36.98 o 
  -7   6   5       32.20       55.91     33.71 o 
  -6   6   5       17.51        1.09     32.00 o 
  -5   6   5       90.57      102.39     31.72 o 
  -4   6   5      104.65      130.55     31.33 o 
  -3   6   5       24.14       32.33     29.91 o 
  -2   6   5        3.68       63.51     31.22 o 
  -1   6   5       83.31       50.78     36.31 o 
   0   6   5        4.77       21.91     34.70 o 
   1   6   5      152.50      155.66     41.94 o 
   2   6   5       23.14      111.56     36.58 o 
   3   6   5       33.86       88.67     36.89 o 
   4   6   5        0.08       24.31     38.31 o 
   5   6   5       36.80       41.56     40.17 o 
   6   6   5       28.57       80.91     39.08 o 
   7   6   5       15.47       65.69     41.63 o 
   8   6   5       41.72      125.63     41.12 o 
  -8   7   5       29.55       65.44     39.62 o 
  -7   7   5       12.67       38.74     38.74 o 
  -6   7   5        7.32       36.49     36.49 o 
  -5   7   5        1.56       26.52     34.34 o 
  -4   7   5        4.76       15.63     34.12 o 
  -3   7   5        9.62       20.74     36.78 o 
  -2   7   5        4.51        1.19     36.27 o 
  -1   7   5       11.38       40.06     40.06 o 
   0   7   5        0.90       82.18     40.11 o 
   1   7   5      107.21      171.46     48.88 o 
   2   7   5        0.98       36.50     44.74 o 
   3   7   5       44.76       94.89     42.24 o 
   4   7   5        9.16       16.12     43.60 o 
   5   7   5       98.07      135.77     45.20 o 
   6   7   5        7.95       34.43     46.12 o 
  -4   8   5       24.98       12.14     41.60 o 
  -3   8   5       77.59      117.89     40.14 o 
  -2   8   5       10.65       41.93     41.93 o 
  -1   8   5       34.26       35.78     44.74 o 
   0   8   5       20.64        1.63     48.93 o 
   1   8   5       27.15       48.31     54.03 o 
 -15   0   6       29.02       91.99     55.39 o 
 -14   0   6        0.13       50.71     50.71 o 
 -13   0   6      151.49      227.72     46.56 o 
 -12   0   6       25.85       23.35     42.56 o 
 -11   0   6        5.00        6.92     35.65 o 
 -10   0   6       44.49       57.54     33.09 o 
  -9   0   6      327.09      347.78     36.01 o 
  -8   0   6      123.58      114.17     29.93 o 
  -7   0   6        4.32       16.62     25.21 o 
  -6   0   6      529.55      561.59     33.52 o 
  -5   0   6      695.28      631.74     33.30 o 
  -4   0   6     1764.15     1713.58     44.39 o 
  -3   0   6       47.48       56.31     23.45 o 
  -2   0   6      464.79      500.37     31.33 o 
  -1   0   6      241.50      333.22     29.48 o 
   0   0   6      798.71      780.52     37.75 o 
   1   0   6     1112.85     1066.36     38.37 o 
   2   0   6      424.68      400.25     29.33 o 
   3   0   6      491.32      654.82     34.28 o 
   4   0   6     1060.44     1094.28     39.97 o 
   5   0   6      450.55      482.93     35.11 o 
   6   0   6       50.01       25.99     27.90 o 
   7   0   6        0.08       48.12     30.02 o 
   8   0   6       81.88      110.14     33.91 o 
   9   0   6      901.47      960.23     53.37 o 
  10   0   6        1.27        8.86     40.44 o 
  11   0   6       14.22       66.80     41.65 o 
  12   0   6      178.49      254.38     46.58 o 
 -15   1   6       18.17       14.99     41.89 o 
 -14   1   6        0.37       30.96     38.26 o 
 -13   1   6       12.01       18.58     37.87 o 
 -12   1   6       53.86        9.78     36.04 o 
 -11   1   6       81.52       79.01     31.58 o 
 -10   1   6       18.37       30.68     28.67 o 
  -9   1   6      150.41      119.25     29.53 o 
  -8   1   6      109.15       86.54     26.85 o 
  -7   1   6       15.61       58.08     22.50 o 
  -6   1   6      109.56      124.26     23.33 o 
  -5   1   6       31.87       27.55     21.35 o 
  -4   1   6       16.00       20.39     21.59 o 
  -3   1   6       77.01       65.63     22.66 o 
  -2   1   6        2.43       15.55     22.22 o 
  -1   1   6       58.34       57.15     23.22 o 
   0   1   6      139.39      144.21     24.63 o 
   1   1   6      928.21      882.68     31.48 o 
   2   1   6      455.27      363.30     27.76 o 
   3   1   6      130.10      111.91     24.03 o 
   4   1   6      111.43      164.14     26.81 o 
   5   1   6       77.09       49.17     27.04 o 
   6   1   6       57.07        1.77     29.22 o 
   7   1   6        2.22        6.91     31.17 o 
   8   1   6      114.42      188.98     35.09 o 
   9   1   6       30.56        1.12     37.81 o 
  10   1   6      194.04      223.44     40.26 o 
  11   1   6       13.39       16.22     38.15 o 
  12   1   6       32.21       20.30     40.60 o 
 -14   2   6       25.79       27.49     34.23 o 
 -13   2   6        5.59       73.02     31.62 o 
 -12   2   6       20.68       11.58     32.93 o 
 -11   2   6       16.09       59.80     30.13 o 
 -10   2   6       18.90        0.93     29.65 o 
  -9   2   6        1.05        4.66     28.40 o 
  -8   2   6       77.06      101.33     28.59 o 
  -7   2   6        1.30        0.81     24.92 o 
  -6   2   6        0.08       24.75     24.75 o 
  -5   2   6        0.41       47.78     22.42 o 
  -4   2   6       13.26        6.46     24.99 o 
  -3   2   6       20.72       34.88     24.97 o 
  -2   2   6       33.44       11.49     26.59 o 
  -1   2   6        0.06       25.04     27.61 o 
   0   2   6        7.05       14.71     25.48 o 
   1   2   6      112.60      100.74     27.40 o 
   2   2   6      110.45       93.34     23.99 o 
   3   2   6        3.91       13.79     24.36 o 
   4   2   6       14.87       29.00     25.70 o 
   5   2   6      369.40      404.44     34.49 o 
   6   2   6       25.25       12.60     30.59 o 
   7   2   6       12.35        6.17     32.11 o 
   8   2   6       27.22       40.60     33.16 o 
   9   2   6       11.32       39.91     39.91 o 
  10   2   6       13.65       41.74     41.74 o 
  11   2   6       22.39       18.54     39.21 o 
 -13   3   6       13.86        3.34     35.40 o 
 -12   3   6       43.44       34.68     35.13 o 
 -11   3   6       53.00       83.09     34.60 o 
 -10   3   6        5.03       56.44     31.53 o 
  -9   3   6      208.82      273.77     36.40 o 
  -8   3   6      254.92      311.70     34.21 o 
  -7   3   6        7.87        5.83     29.15 o 
  -6   3   6        2.05       27.49     27.24 o 
  -5   3   6      230.98      260.06     33.07 o 
  -4   3   6        2.86        2.77     26.35 o 
  -3   3   6       71.06       45.74     28.30 o 
  -2   3   6        6.21        4.08     29.16 o 
  -1   3   6      523.01      634.74     41.21 o 
   0   3   6      104.12       97.17     34.72 o 
   1   3   6      208.30      140.13     32.57 o 
   2   3   6        3.83       14.15     28.14 o 
   3   3   6      160.32      141.07     32.57 o 
   4   3   6      579.47      688.08     40.61 o 
   5   3   6      307.11      241.32     34.18 o 
   6   3   6       19.56       22.26     31.88 o 
   7   3   6       90.55      131.44     37.91 o 
   8   3   6      260.74      245.38     43.54 o 
   9   3   6        8.75       23.12     37.04 o 
  10   3   6      180.42      205.52     41.91 o 
  11   3   6       18.09       14.20     40.71 o 
 -12   4   6       31.47        2.42     38.27 o 
 -11   4   6        6.50       16.78     36.11 o 
 -10   4   6       53.50       28.33     37.93 o 
  -9   4   6       40.11       34.46     37.01 o 
  -8   4   6       31.68       38.98     34.49 o 
  -7   4   6       18.80       33.26     31.86 o 
  -6   4   6      183.57      118.54     35.74 o 
  -5   4   6       54.01       10.22     31.58 o 
  -4   4   6      254.64      349.13     34.27 o 
  -3   4   6       24.70       24.37     27.27 o 
  -2   4   6        7.79       27.03     30.05 o 
  -1   4   6       42.79       64.00     31.85 o 
   0   4   6      555.18      597.30     45.66 o 
   1   4   6        4.08        3.63     32.17 o 
   2   4   6       65.33       81.70     31.24 o 
   3   4   6       39.82       46.08     31.61 o 
   4   4   6      376.44      336.45     38.89 o 
   5   4   6       19.00       36.55     33.78 o 
   6   4   6      189.70      143.60     40.21 o 
   7   4   6       42.43       64.75     38.46 o 
   8   4   6        5.60        2.56     38.83 o 
   9   4   6      228.53      253.44     45.10 o 
  10   4   6       12.06       16.20     43.82 o 
 -11   5   6       89.12       12.58     41.06 o 
 -10   5   6       29.59        0.00     38.10 o 
  -9   5   6        8.39        7.30     37.50 o 
  -8   5   6       63.56       53.38     35.88 o 
  -7   5   6        4.08       21.85     33.91 o 
  -6   5   6        1.55       17.90     31.64 o 
  -5   5   6       19.13       23.14     31.66 o 
  -4   5   6        7.92        5.58     31.09 o 
  -3   5   6       17.33       29.32     30.92 o 
  -2   5   6       47.20      101.17     33.35 o 
  -1   5   6       18.29       12.68     34.10 o 
   0   5   6        5.01       25.02     37.95 o 
   1   5   6       61.01       42.92     42.11 o 
   2   5   6       46.94      135.74     35.87 o 
   3   5   6       27.94       53.91     37.43 o 
   4   5   6       97.90       77.85     40.45 o 
   5   5   6        0.09       20.59     37.76 o 
   6   5   6       58.56       35.54     41.85 o 
   7   5   6       19.93       42.72     42.72 o 
   8   5   6        0.31       43.74     43.74 o 
  -9   6   6       12.20       14.37     40.10 o 
  -8   6   6      178.19       89.54     43.42 o 
  -7   6   6        8.16       37.61     37.61 o 
  -6   6   6        7.41       36.28     36.28 o 
  -5   6   6        1.21        9.68     33.92 o 
  -4   6   6       58.22        8.58     38.30 o 
  -3   6   6       31.44       50.92     35.57 o 
  -2   6   6       44.70        2.64     38.70 o 
  -1   6   6       38.21       11.11     40.15 o 
   0   6   6      101.43       77.65     47.33 o 
   1   6   6       98.99      107.59     49.13 o 
   2   6   6       19.20       37.73     45.40 o 
   3   6   6       27.84       77.93     42.01 o 
   4   6   6       27.84       75.54     41.79 o 
   5   6   6      171.67       99.09     48.78 o 
   6   6   6        3.66       85.63     43.22 o 
  -6   7   6        3.35       56.97     37.16 o 
  -5   7   6      123.38      144.21     42.75 o 
  -4   7   6       16.61       44.76     38.15 o 
  -3   7   6      115.80      106.47     41.70 o 
  -2   7   6       62.12       73.37     42.51 o 
  -1   7   6        0.39       44.35     45.52 o 
   0   7   6       44.74      133.75     49.99 o 
   1   7   6       24.88        0.00     54.67 o 
   2   7   6       10.87       34.55     50.86 o 
   3   7   6        9.24       41.89     51.18 o 
 -13   1   7        0.46       38.37     38.37 o 
 -12   1   7       16.89       16.17     35.50 o 
 -11   1   7       11.25       35.31     35.31 o 
 -10   1   7       66.20       46.82     34.27 o 
  -9   1   7       16.87        7.82     30.95 o 
  -8   1   7       24.95       32.38     28.87 o 
  -7   1   7       14.15       28.54     28.54 o 
  -6   1   7       19.08       58.44     25.61 o 
  -5   1   7      124.68      144.66     27.08 o 
  -4   1   7      229.73      173.82     28.92 o 
  -3   1   7       50.37       20.92     26.57 o 
  -2   1   7      182.12      110.06     31.01 o 
  -1   1   7      583.86      648.75     38.35 o 
   0   1   7      337.91      250.91     32.24 o 
   1   1   7      122.43      107.70     26.04 o 
   2   1   7      237.77      212.66     29.11 o 
   3   1   7      243.03      292.09     31.16 o 
   4   1   7       11.96       28.59     28.59 o 
   5   1   7      201.54      157.83     32.45 o 
   6   1   7       58.64       15.53     33.73 o 
   7   1   7        1.84        1.06     36.72 o 
   8   1   7      278.53      335.48     42.84 o 
   9   1   7      198.90      145.34     44.40 o 
  10   1   7       11.88       48.79     41.46 o 
 -13   2   7       64.30       42.12     37.08 o 
 -12   2   7       68.09       55.95     36.11 o 
 -11   2   7        2.48        2.17     33.74 o 
 -10   2   7        0.19       13.65     33.29 o 
  -9   2   7      209.62      184.48     35.87 o 
  -8   2   7       79.48       60.08     31.34 o 
  -7   2   7        0.74       30.02     30.02 o 
  -6   2   7        6.92       14.91     28.45 o 
  -5   2   7       14.23       22.23     28.90 o 
  -4   2   7       76.01      110.37     28.87 o 
  -3   2   7      155.05      167.35     33.57 o 
  -2   2   7       90.14      130.53     32.94 o 
  -1   2   7      103.09       87.06     33.71 o 
   0   2   7      344.88      404.71     37.47 o 
   1   2   7      238.61      159.43     32.88 o 
   2   2   7       12.26       16.26     29.59 o 
   3   2   7        3.95       22.17     29.50 o 
   4   2   7      287.79      277.47     37.54 o 
   5   2   7        8.98       33.96     31.32 o 
   6   2   7       84.63       53.43     36.90 o 
   7   2   7        5.18       46.81     37.23 o 
   8   2   7      111.46       99.48     41.80 o 
   9   2   7       83.14      136.60     42.26 o 
 -12   3   7        2.92        1.18     36.78 o 
 -11   3   7       41.16       52.83     37.12 o 
 -10   3   7       71.75       31.59     37.84 o 
  -9   3   7        7.49        9.22     35.79 o 
  -8   3   7        0.36       19.29     35.01 o 
  -7   3   7        4.82       11.16     33.73 o 
  -6   3   7       10.08        4.32     32.31 o 
  -5   3   7        0.34       33.73     33.73 o 
  -4   3   7       65.35       89.30     32.67 o 
  -3   3   7        0.96        9.12     32.97 o 
  -2   3   7       34.25       36.32     35.28 o 
  -1   3   7        3.74       66.90     36.85 o 
   0   3   7       14.79        0.00     38.30 o 
   1   3   7       19.31       26.18     34.90 o 
   2   3   7        3.88       26.02     33.30 o 
   3   3   7        9.82       28.86     32.98 o 
   4   3   7       48.63       68.15     34.78 o 
   5   3   7       14.74       21.14     35.06 o 
   6   3   7       60.90      124.83     38.49 o 
   7   3   7       15.83       47.73     40.27 o 
   8   3   7       64.72        1.35     43.92 o 
 -11   4   7        3.38       10.31     40.06 o 
 -10   4   7        3.35        2.57     40.02 o 
  -9   4   7       23.14       40.87     40.87 o 
  -8   4   7       14.58        2.57     39.87 o 
  -7   4   7       14.95       20.97     38.02 o 
  -6   4   7        2.25       15.79     35.67 o 
  -5   4   7       58.29       96.47     36.34 o 
  -4   4   7        0.12       25.48     34.25 o 
  -3   4   7        0.24        2.56     36.62 o 
  -2   4   7      106.18      161.95     37.55 o 
  -1   4   7       16.33        7.15     39.65 o 
   0   4   7       12.00       65.62     41.68 o 
   1   4   7        8.14       61.67     38.38 o 
   2   4   7        1.07       10.87     36.78 o 
   3   4   7      108.85       56.49     40.01 o 
   4   4   7        3.00       39.04     40.54 o 
   5   4   7        3.09       27.49     38.58 o 
   6   4   7       43.64        9.34     42.03 o 
   7   4   7        5.38       17.73     41.70 o 
  -9   5   7        3.25       21.84     40.56 o 
  -8   5   7       62.32       20.22     43.61 o 
  -7   5   7        4.51       11.85     38.12 o 
  -6   5   7        8.27       19.54     39.33 o 
  -5   5   7        8.00       55.79     37.82 o 
  -4   5   7       58.00       98.33     39.00 o 
  -3   5   7        6.35       12.08     38.94 o 
  -2   5   7        3.71       42.28     42.28 o 
  -1   5   7       64.93       68.64     46.12 o 
   0   5   7       60.83       54.17     49.42 o 
   1   5   7       74.76       52.08     48.73 o 
   2   5   7       43.12      117.07     45.93 o 
   3   5   7       32.12       70.07     41.96 o 
   4   5   7        0.18        4.38     40.96 o 
   5   5   7       75.28       26.44     46.29 o 
  -6   6   7      111.67      118.10     43.63 o 
  -5   6   7       50.61       60.39     41.65 o 
  -4   6   7        0.36       41.89     41.89 o 
  -3   6   7       32.45       30.73     44.16 o 
  -2   6   7       60.88       21.44     46.81 o 
  -1   6   7        0.35       47.89     47.89 o 
   0   6   7      142.46      129.40     59.20 o 
   1   6   7      154.60      197.51     58.65 o 
   2   6   7       14.76       29.80     52.51 o 
 -11   0   8       18.17        2.78     45.09 o 
 -10   0   8       22.44        9.06     39.57 o 
  -9   0   8       15.06       37.38     37.75 o 
  -8   0   8       19.27       39.67     36.14 o 
  -7   0   8       28.86       28.87     34.49 o 
  -6   0   8       39.97       34.66     31.97 o 
  -5   0   8       92.17       96.04     32.23 o 
  -4   0   8      422.70      305.41     37.42 o 
  -3   0   8        5.29       54.10     30.68 o 
  -2   0   8      197.85      183.61     37.03 o 
  -1   0   8      758.91      966.53     50.85 o 
   0   0   8      142.57      112.33     36.10 o 
   1   0   8       86.14       30.50     32.92 o 
   2   0   8        8.90       60.78     33.98 o 
   3   0   8       27.11       52.93     36.91 o 
   4   0   8       32.61       38.38     38.38 o 
   5   0   8      157.66      167.22     39.41 o 
   6   0   8        1.59        9.90     39.87 o 
   7   0   8       77.04      113.97     43.54 o 
 -11   1   8       34.71       50.70     36.07 o 
 -10   1   8        2.20        4.56     35.34 o 
  -9   1   8        8.03        8.78     35.31 o 
  -8   1   8        2.09       64.60     31.01 o 
  -7   1   8       68.30       96.13     33.03 o 
  -6   1   8       69.58       47.54     31.69 o 
  -5   1   8       28.97       28.70     30.94 o 
  -4   1   8       63.68       73.25     30.80 o 
  -3   1   8       14.83       49.93     29.34 o 
  -2   1   8        0.01       31.63     31.63 o 
  -1   1   8       16.96        2.22     34.38 o 
   0   1   8       81.12       24.47     34.01 o 
   1   1   8      105.45       60.38     31.72 o 
   2   1   8       22.69       38.36     30.23 o 
   3   1   8        2.53       41.72     31.95 o 
   4   1   8        3.07       22.49     35.02 o 
   5   1   8      122.57      168.60     37.72 o 
   6   1   8      228.50      203.69     41.68 o 
   7   1   8       65.97       72.13     42.72 o 
 -10   2   8       10.54       46.84     35.75 o 
  -9   2   8        0.00        5.67     35.42 o 
  -8   2   8        8.81       14.38     34.85 o 
  -7   2   8        3.77        4.37     33.81 o 
  -6   2   8        2.48       39.81     31.63 o 
  -5   2   8       17.00       19.47     33.70 o 
  -4   2   8       28.22        8.86     36.03 o 
  -3   2   8        6.63       15.14     34.65 o 
  -2   2   8        0.02       53.54     34.91 o 
  -1   2   8        7.87       23.08     40.31 o 
   0   2   8       27.10       14.38     38.24 o 
   1   2   8        0.12       33.23     33.23 o 
   2   2   8        4.86       54.34     33.30 o 
   3   2   8        9.47       25.77     34.24 o 
   4   2   8        1.44       37.01     37.01 o 
   5   2   8       46.52        4.86     39.46 o 
   6   2   8        0.07       24.09     37.86 o 
  -9   3   8       15.79       35.50     39.25 o 
  -8   3   8        1.43        6.29     37.61 o 
  -7   3   8       11.75        2.47     38.25 o 
  -6   3   8        1.62       65.24     38.89 o 
  -5   3   8       23.14       16.42     40.39 o 
  -4   3   8      191.07      145.33     43.61 o 
  -3   3   8       49.44       42.40     42.40 o 
  -2   3   8       19.45       21.69     42.61 o 
  -1   3   8        2.94        1.49     44.52 o 
   0   3   8       56.60        6.30     48.23 o 
   1   3   8       22.05       33.44     41.24 o 
   2   3   8       34.38       48.31     39.09 o 
   3   3   8       84.32       18.73     42.90 o 
   4   3   8       49.43        1.28     43.16 o 
   5   3   8       67.10       62.00     42.26 o 
  -7   4   8        3.00       28.13     42.90 o 
  -6   4   8        4.05       11.22     44.49 o 
  -5   4   8       45.24       89.14     41.90 o 
  -4   4   8       41.81       47.71     41.90 o 
  -3   4   8       21.00       49.51     45.07 o 
  -2   4   8       68.24       89.08     46.51 o 
  -1   4   8       58.83       84.54     49.61 o 
   0   4   8        5.95       55.74     55.74 o 
   1   4   8       86.39       40.45     52.19 o 
   2   4   8       17.18       64.86     43.30 o 
   3   4   8        8.27        4.55     43.25 o 
   4   4   8       23.11       53.96     44.56 o 
  -4   5   8        4.44       15.56     45.29 o 
  -3   5   8       25.25        9.76     44.34 o 
  -2   5   8       43.95       29.01     50.02 o 
  -1   5   8       10.48       77.54     50.95 o 
   0   5   8       10.65      129.38     57.02 o 
  -7   1   9        0.11       35.91     35.91 o 
  -6   1   9        1.50       60.84     34.33 o 
  -5   1   9       52.44       76.30     37.14 o 
  -4   1   9       36.68        1.09     37.54 o 
  -3   1   9        1.70       42.78     34.48 o 
  -2   1   9        2.87       39.22     38.00 o 
  -1   1   9       11.89       23.18     41.33 o 
   0   1   9        0.49        1.26     37.06 o 
   1   1   9       12.19       12.54     34.92 o 
   2   1   9        0.01       15.94     35.75 o 
   3   1   9       21.89        1.23     36.94 o 
  -6   2   9        5.80       55.76     39.45 o 
  -5   2   9       46.43       51.55     39.39 o 
  -4   2   9      141.85      142.80     43.69 o 
  -3   2   9       45.34       60.17     42.84 o 
  -2   2   9        6.35       66.16     43.04 o 
  -1   2   9       12.56       20.85     46.55 o 
   0   2   9       39.33       60.69     40.51 o 
   1   2   9       10.50       25.58     39.36 o 
   2   2   9       75.70       61.53     40.64 o 
  -3   3   9       29.32       81.52     47.14 o 
  -2   3   9       79.19       92.58     53.77 o 
  -1   3   9        6.54       16.76     53.34 o 
                                                 
